# Supplementary material for: Efficacy and safety of nonsteroidal mineralocorticoid receptor antagonists for renal and cardiovascular outcomes in patients with chronic kidney disease: a meta-analysis of randomized clinical trials
Source: Front Pharmacol. 2024 Feb 27;15:1338044. doi: 10.3389/fphar.2024.1338044 (PMC10927749; doi:10.3389/fphar.2024.1338044)
Supplement: Supplementary file 1 [file Table2.XLSX]

## Sheet: TABLE 2
Table 2 The characteristics of included studies
Study reference	Country	Time	Interventions	Number of participants	Male (n)	Age mean (SD)	eGFR Mean(SD) , mL/min/1.73m2	UACR Geometric mean (SD), mg/g	Serum potassium concentration mean (SD) mmol/L
Pitt 2013	Multicenter	29±2d	Placebo	65	50	71.75（7.26）	46.9(8.2)	22.2(5.6)	4.3(0.4)
			Spironolactone 25 or 50 mg qd	63	50	71.54（10.5）	46.8(10.3)	24.1(4.6)	4.2(0.5)
			Finerenone 10 mg qd	67	59	72.21（7.86）	47.0(10.9)	23.7(5.2)	4.3(0.4)
			Finerenone 5 mg bid	65	46	71.02（9.39)	47.7(12.9)	15.4(3.7)	4.4(0.4)
Bakris 2015	Multicenter	90d	Placebo	94	69	63.26(8.68)	72.2(20.4)	188.4(169.8)a	4.3(0.48)
			Finerenone 10 mg qd	98	77	64.94(9.62)	67.0(20.9)	230.7(171.0)a	4.3(0.42)
			Finerenone 15 mg qd	125	98	63.95(8.34)	67.5(23.6)	204.7(193.1)a	4.3(0.46)
			Finerenone 20 mg qd	119	89	64.70(9.26)	66.0(22.2)	204.1(171.9)a	4.3(0.44)
Katayama 2017	Japan	90d	Placebo	12	10	66.75(9.02)	60.88(16.53)	256.80(166.31)a	4.21(0.18)
			Finerenone 10 mg qd	12	12	62.75(7.06)	69.79(12.17)	203.19(464.84)a	4.42(0.30)
			Finerenone 15 mg qd	12	12	61.83(11.17)	64.12(14.72)	230.99(131.16)a	4.07(0.38)
			Finerenone 20 mg qd	12	8	64.00(8.26)	61.48(11.01)	150.43(97.68)a	4.28(0.36)
Sadayoshi Ito 2019	Japan	12w	Placebo	73	57	66(10)	69(19)	123(58)	4.3(0.3)
			Esaxerenone 2.5 mg qd	70	57	64(11)	68(19)	125(58)	4.3(0.3)
			Esaxerenone 5 mg qd	72	57	65(9)	69(18)	126(62)	4.2(0.3)
Bakris 2020	Multicenter	2.6y	Placebo	2841	2030	65.7(9.2)	44.3(12.6)	867(453-1645)c	4.38(0.46)
			Finerenone 10 mg or 20 mg qd	2833	1953	65.4(8.9)	44.4(12.5)	833(441-1628)c	4.37(0.46)
Sadayoshi Ito 2020	Multicenter	52w	Placebo	227	180	66(9)	69(18)	110(47-278)b	4.3(0.3)
			Esaxerenone 1.25 mg qd→2.5 mg qd	222	165	66(10)	69(18)	113(46-286)b	4.4(0.3)
Pitt 2021	Multicenter	3.4y	Placebo	3666	2577	64.1(10.0)	68.0(21.7)	315(111-731)c	4.33(0.43)
			Finerenone 10 mg or 20 mg qd	3686	2528	64.1(9.7)	67.6(21.7)	302(105-749)c	4.33(0.43)
Takashi Wada 2021	Japan	24w	Placebo	72	54	60.1(10.0)	77.5(20.5)	116.25(42.0-472.6)b	4.24（0.31）
			Aparenone 2.5 mg qd	73	52	63.2(8.5)	70.9(17.9)	132.10（26.0-478.2）b	4.27（0.28）
			Aparenone 5 mg qd	74	57	61.7(9.0)	78.3(20.4)	111.20（33.0-451.0）b	4.28（0.26）
			Aparenone 10 mg qd	73	58	62.1(9.5)	73.0(21.8)	108.90（42.7-332.9）b	4.29（0.29）
Bakris 2021	Multicenter	84d	Placebo	57	34	65.9(10.64)	31.6 (9.60)	/	4.43 (0.359)
			KBP-5074 0.25 mg qd	51	24	65.4 (10.76)	31.9 (10.47)	/	4.33 (0.384)
			KBP-5074 0.5 mg qd	54	31	64.8 (13.04)	32.2 (9.85)	/	4.37 (0.445)
Naoki Sato 2016	Japan	90d	Eplerenone 25 mg qod→d30，25 mg qd→d60，50 mg qd	13	12	76.5	47.2	96.1	3.8
			Finerenone 7.5→15 mg qd	11	6	78.2	44.9	72.2	4
			Finerenone 10→20 mg qd	11	8	65.9	39.4	99.4	4
			Finerenone 15→20 mg qd	11	7	73.5	37.5	339.7	4.1
Filippatos 2016	Multicenter	90d	Eplerenone 25 mg qod→d30，25 mg qd→d60，50 mg qd	221	170	72.4(9.9)	52(18)	52(5)	4.1(0.5)
			Finerenone 5→10 mg qd	163	126	71.8(10.6)	52(16)	43(5)	4.2(0.5)
			Finerenone 7.5→15 mg qd	167	124	69.3(9.8)	55(20)	41(5)	4.2(0.4)
			Finerenone 10→20 mg qd	169	128	71.3(10.23)	53(17)	41(5)	4.1(0.5)
			Finerenone15→20 mg qd	163	132	69.2(10.2)	55(19)	39(5)	4.2(0.5)
a：UACR Geometric mean (CV%),mg/g；CV, coefficient of variation
b:UACR, median (range), (mg/g)
c:UACR Median(IQR)

## Sheet: Sheet1
Table 2 Basic characteristics of the included studies
	Country	Research Time limit	Interventions	Total number of cases (n)	Male (n)	Age mean (SD)	eGFR Mean(SD) , mL/min/1.73m2	UACR Geometric mean (SD), mg/g	Serum potassium concentration mean (SD) mmol/L
Pitt 2013[9]	Multicenter	29±2d	Placebo	65	50	71.75（7.26）	46.9(8.2)	22.2(5.6)	4.3(0.4)
			Spironolactone 25 or 50 mg qd	63	50	71.54（10.5）	46.8(10.3)	24.1(4.6)	4.2(0.5)
			Finerenone 10 mg qd	67	59	72.21（7.86）	47.0(10.9)	23.7(5.2)	4.3(0.4)
			Finerenone 5 mg bid	65	46	71.02（9.39)	47.7(12.9)	15.4(3.7)	4.4(0.4)
Bakris 2015[10]	Multicenter	90d	Placebo	94	69	63.26(8.68)	72.2(20.4)	188.4(169.8)a	4.3(0.48)
			Finerenone 10 mg qd	98	77	64.94(9.62)	67.0(20.9)	230.7(171.0)a	4.3(0.42)
			Finerenone 15 mg qd	125	98	63.95(8.34)	67.5(23.6)	204.7(193.1)a	4.3(0.46)
			Finerenone 20 mg qd	119	89	64.70(9.26)	66.0(22.2)	204.1(171.9)a	4.3(0.44)
Katayama 2017[11]	Japan	90d	Placebo	12	10	66.75(9.02)	60.88(16.53)	256.80(166.31)a	4.21(0.18)
			Finerenone 10 mg qd	12	12	62.75(7.06)	69.79(12.17)	203.19(464.84)a	4.42(0.30)
			Finerenone 15 mg qd	12	12	61.83(11.17)	64.12(14.72)	230.99(131.16)a	4.07(0.38)
			Finerenone 20 mg qd	12	8	64.00(8.26)	61.48(11.01)	150.43(97.68)a	4.28(0.36)
Sadayoshi Ito 2019[12]	Japan	12w	Placebo	73	57	66(10)	69(19)	123(58)	4.3(0.3)
			Esaxerenone 2.5 mg qd	70	57	64(11)	68(19)	125(58)	4.3(0.3)
			Esaxerenone 5 mg qd	72	57	65(9)	69(18)	126(62)	4.2(0.3)
Bakris 2020[13]	Multicenter	2.6y	Placebo	2841	2030	65.7(9.2)	44.3(12.6)	867(453-1645)c	4.38(0.46)
			Finerenone 10 mg or 20 mg qd	2833	1953	65.4(8.9)	44.4(12.5)	833(441-1628)c	4.37(0.46)
Sadayoshi Ito 2020[14]	Multicenter	52w	Placebo	227	180	66(9)	69(18)	110(47-278)b	4.3(0.3)
			Esaxerenone 1.25 mg qd→2.5 mg qd	222	165	66(10)	69(18)	113(46-286)b	4.4(0.3)
Pitt 2021[15]	Multicenter	3.4y	Placebo	3666	2577	64.1(10.0)	68.0(21.7)	315(111-731)c	4.33(0.43)
			Finerenone 10 mg or 20 mg qd	3686	2528	64.1(9.7)	67.6(21.7)	302(105-749)c	4.33(0.43)
Takashi Wada 2021[16]	Japan	24w	Placebo	72	54	60.1(10.0)	77.5(20.5)	116.25(42.0-472.6)b	4.24（0.31）
			Aparenone 2.5 mg qd	73	52	63.2(8.5)	70.9(17.9)	132.10（26.0-478.2）b	4.27（0.28）
			Aparenone 5 mg qd	74	57	61.7(9.0)	78.3(20.4)	111.20（33.0-451.0）b	4.28（0.26）
			Aparenone 10 mg qd	73	58	62.1(9.5)	73.0(21.8)	108.90（42.7-332.9）b	4.29（0.29）
Bakris 2021[17]	Multicenter	84d	Placebo	57	34	65.9(10.64)	31.6 (9.60)	/	4.43 (0.359)
			KBP-5074 0.25 mg qd	51	24	65.4 (10.76)	31.9 (10.47)	/	4.33 (0.384)
			KBP-5074 0.5 mg qd	54	31	64.8 (13.04)	32.2 (9.85)	/	4.37 (0.445)
Naoki Sato 2016[18]	Japan	90d	Eplerenone 25 mg qod→d30，25 mg qd→d60，50 mg qd	13	12	76.5	47.2	96.1	3.8
			Finerenone 7.5→15 mg qd	11	6	78.2	44.9	72.2	4
			Finerenone 10→20 mg qd	11	8	65.9	39.4	99.4	4
			Finerenone 15→20 mg qd	11	7	73.5	37.5	339.7	4.1
Filippatos 2016[19]	Multicenter	90d	Eplerenone 25 mg qod→d30，25 mg qd→d60，50 mg qd	221	170	72.4(9.9)	52(18)	52(5)	4.1(0.5)
			Finerenone 5→10 mg qd	163	126	71.8(10.6)	52(16)	43(5)	4.2(0.5)
			Finerenone 7.5→15 mg qd	167	124	69.3(9.8)	55(20)	41(5)	4.2(0.4)
			Finerenone 10→20 mg qd	169	128	71.3(10.23)	53(17)	41(5)	4.1(0.5)
			Finerenone15→20 mg qd	163	132	69.2(10.2)	55(19)	39(5)	4.2(0.5)
a: UACR geometric mean (CV%), mg/g; CV, coefficient of variation
b: UACR, median (range), (mg/g)
c: UACR Median (IQR)
