# Supplementary material for: Efficacy and safety of nonsteroidal mineralocorticoid receptor antagonists for renal and cardiovascular outcomes in patients with chronic kidney disease: a meta-analysis of randomized clinical trials
Source: Front Pharmacol. 2024 Feb 27;15:1338044. doi: 10.3389/fphar.2024.1338044 (PMC10927749; doi:10.3389/fphar.2024.1338044)
Supplement: Supplementary file 2 [file Table1.XLSX]

## Sheet: Sheet1
Table 1 Search strategies of the PubMed database
Steps	Retrieval strategy
#1	“Renal Insufficiency, Chronic” [Mesh]
#2	“Chronic Renal Insufficiency” OR “Chronic Renal Insufficiency” OR “Kidney Insufficiency, Chronic” OR “Chronic Kidney Insufficiency” OR “Chronic Kidney Diseases” OR “Chronic Kidney Disease” OR “Disease, Chronic Kidney” OR “Diseases, Chronic Kidney” OR “Kidney Disease, Chronic” OR “Kidney Diseases, Chronic” OR “Chronic Renal Diseases” OR “Chronic Renal Disease” OR “Disease, Chronic Renal” OR “Disea…
#3	" Diabetic nephropathy [Mesh]
#4	“Nephropathies, Diabetic” OR “Nephropathy, Diabetic” OR “Diabetic Nephropathy” OR “Diabetic Kidney Disease” OR “Diabetic Kidney Diseases” OR “Kidney Disease, Diabetic” OR “Kidney Diseases, Diabetic” OR “Diabetic Glomerulosclerosis” OR “Glomerulosis” , Diabetic” OR “Intracapillary Glomerulosclerosis” OR “Nodular Glomerulosclerosis” OR “Glomerulosclerosis, Nodular” OR “Kimmelstiel-Wilson Syndrome” …
#5	“Nonsteroid Mineralocorticoid receptor antagonist” OR “Nonsteroid MRA” OR “Novel mineralocorticoid receptor antagonists” OR “Finerenone” OR “Kerendia” OR “BAY 94-8862” OR “Esaxerenone” OR “CS-3150” OR “Apararenone” OR “MT -3995” [Title/Abstract]
#6	（#1 OR #2 OR #3 OR #4）AND #5
